# Supplementary material for: Community Pharmacists’ Acceptance of Telemedicine-Enabled Medication Dispensing in Jordan: A Mixed-Methods Study of Patient Safety Concerns, Implementation Barriers, and Required Safeguards
Source: Healthcare (Basel). 2026 May 14;14(10):1346. doi: 10.3390/healthcare14101346 (PMC13206089; doi:10.3390/healthcare14101346)
Supplement: Supplementary file 1 [file healthcare-14-01346-s001.zip]

Archive with 9 entries (8 files):
- Coding Tree (Supplementary S4).docx
- COREQ checklist telemedicine dispensing_Jordan-2 (Supplementary S1).docx
- Interview Guide (Supplementary Material S3).docx
- Questionnaire (Supplementary Material S2).docx
- __MACOSX/
- __MACOSX/._Coding Tree (Supplementary S4).docx
- __MACOSX/._COREQ checklist telemedicine dispensing_Jordan-2.docx
- __MACOSX/._Interview Guide (Supplementary Material S3).docx
- __MACOSX/._Questionnaire (Supplementary Material S2).docx
